# Supplementary material for: Sinomenium acutum Modulates Platelet Aggregation and Thrombus Formation by Regulating the Glycoprotein VI-Mediated Signalosome in Mice
Source: Pharmaceuticals (Basel). 2023 Dec 20;17(1):6. doi: 10.3390/ph17010006 (PMC10819422; doi:10.3390/ph17010006)
Supplement: Supplementary file 1 [file pharmaceuticals-17-00006-s001.zip]

Archive with 1 entries (1 files):
- pharmaceuticals-2731324-supplementary.pdf
